# Supplementary material for: Antibiotic-Resistant Arcobacter spp. in commercial and smallholder farm animals in Asante Akim North Municipality, Ghana and Korogwe Town Council, Tanzania: a cross-sectional study
Source: Gut Pathog. 2023 Dec 2;15:63. doi: 10.1186/s13099-023-00588-3 (PMC10693124; doi:10.1186/s13099-023-00588-3)
Supplement: Supplementary file 1 — Additional file 1. Epidemiological cut-off values (ECOFFs) determined based on the frequency distribution of measured inhibition zone diameters of all antibiotics tested against Arcobacter isolates [file 13099_2023_588_MOESM1_ESM.xlsx]

## Sheet: Sheet1
Species	Agent	Disk Content (uG)	6	7	8	9	10	11	12	13	14	15	16	17	18	19	20	21	22	23	24	25	26	27	28	29	30	31	32	33	34	35	36	37	38	39	40	41	42	43	44	45	46	47	48	49	50	51	52
Aliarcobacter butzleri	Tetracycline	30	1	0	1	0	1	0	3	6	1	4	0	0	1	0	4	1	1	7	4	28	2	14	10	7	22	2	11	8	1	0	1	1	0	0	1	0	0	0	0	1	0	0	0	0	0	0	0
Arcobacter butzleri	Ciprofloxacin	5	37	4	2	1	0	0	0	0	0	2	0	0	1	0	2	0	1	1	3	11	2	6	9	3	19	2	6	5	8	14	1	2	1	0	0	0	1	0	0	0	0	0	0	0	0	0	0
Arcobacter butzleri	Streptomycin	25	20	0	0	1	2	0	2	1	0	1	0	3	13	3	34	9	14	16	14	5	1	3	0	0	0	0	1	0	1	0	0	0	0	0	0	0	0	0	0	0	0	0	0	0	0	0	0
Arcobacter butzleri	Ampicillin	10	99	4	5	5	2	2	5	0	0	2	0	3	1	1	7	1	1	1	1	3	0	0	0	0	0	0	0	1	0	0	0	0	0	0	0	0	0	0	0	0	0	0	0	0	0	0	0
Arcobacter butzleri	Chloramphenicol	30	27	3	3	4	13	2	7	21	13	22	2	5	4	1	4	1	0	4	3	2	1	1	1	0	0	0	0	0	0	0	0	0	0	0	0	0	0	0	0	0	0	0	0	0	0	0	0
Arcobacter butzleri	Erythromycin	15	19	0	1	0	1	4	1	4	8	26	11	7	19	8	13	3	5	1	3	4	1	2	1	1	0	0	0	0	0	1	0	0	0	0	0	0	0	0	0	0	0	0	0	0	0	0	0
Arcobacter butzleri	Kanamycin	30	3	1	1	4	0	1	0	0	2	2	1	0	2	0	16	7	8	31	12	21	9	11	7	0	3	1	1	0	0	0	0	0	0	0	0	0	0	0	0	0	0	0	0	0	0	0	0
Arcobacter butzleri	Penicillin G	10	144	0	0	0	0	0	0	0	0	0	0	0	0	0	0	0	0	0	0	0	0	0	0	0	0	0	0	0	0	0	0	0	0	0	0	0	0	0	0	0	0	0	0	0	0	0	0
Arcobacter cryaerophilus	Tetracycline	30	0	0	1	0	0	0	0	0	0	0	0	0	0	0	0	0	0	0	0	0	0	1	0	0	0	0	0	0	0	0	0	0	0	0	0	0	0	0	0	0	0	0	0	0	0	0	0
Arcobacter cryaerophilus	Ciprofloxacin	5	1	0	0	0	0	0	0	0	0	0	0	0	0	0	0	0	0	0	0	0	0	0	0	0	1	0	0	0	0	0	0	0	0	0	0	0	0	0	0	0	0	0	0	0	0	0	0
Arcobacter cryaerophilus	Streptomycin	25	1	0	0	0	0	0	0	0	0	0	0	1	0	0	0	0	0	0	0	0	0	0	0	0	0	0	0	0	0	0	0	0	0	0	0	0	0	0	0	0	0	0	0	0	0	0	0
Arcobacter cryaerophilus	Ampicillin	10	0	1	0	0	0	0	0	1	0	0	0	0	0	0	0	0	0	0	0	0	0	0	0	0	0	0	0	0	0	0	0	0	0	0	0	0	0	0	0	0	0	0	0	0	0	0	0
Arcobacter cryaerophilus	Chloramphenicol	30	0	0	0	0	0	0	0	1	0	0	0	0	0	0	1	0	0	0	0	0	0	0	0	0	0	0	0	0	0	0	0	0	0	0	0	0	0	0	0	0	0	0	0	0	0	0	0
Arcobacter cryaerophilus	Erythromycin	15	0	0	0	0	0	0	0	0	0	0	0	1	0	0	1	0	0	0	0	0	0	0	0	0	0	0	0	0	0	0	0	0	0	0	0	0	0	0	0	0	0	0	0	0	0	0	0
Arcobacter cryaerophilus	Kanamycin	30	0	0	0	0	0	0	0	0	0	1	0	0	0	0	0	0	0	0	0	1	0	0	0	0	0	0	0	0	0	0	0	0	0	0	0	0	0	0	0	0	0	0	0	0	0	0	0
Arcobacter cryaerophilus	Penicillin G	10	2	0	0	0	0	0	0	0	0	0	0	0	0	0	0	0	0	0	0	0	0	0	0	0	0	0	0	0	0	0	0	0	0	0	0	0	0	0	0	0	0	0	0	0	0	0	0
Arcobacter lanthieri	Tetracycline	30	0	0	0	0	0	0	0	0	0	0	0	0	0	0	0	0	0	0	0	2	0	0	3	0	2	0	0	1	1	0	0	0	0	0	0	0	0	0	0	0	0	0	0	0	0	0	0
Arcobacter lanthieri	Ciprofloxacin	5	0	0	0	0	0	0	0	0	0	0	0	0	0	0	0	0	0	0	0	0	0	0	2	1	4	0	1	0	0	0	0	1	0	0	0	0	0	0	0	0	0	0	0	0	0	0	0
Arcobacter lanthieri	Streptomycin	25	0	0	0	0	0	0	0	0	0	1	1	0	2	0	1	0	0	2	0	0	0	0	0	1	0	1	0	0	0	0	0	0	0	0	0	0	0	0	0	0	0	0	0	0	0	0	0
Arcobacter lanthieri	Ampicillin	10	1	0	0	0	0	0	0	0	0	1	0	2	2	1	0	0	0	1	0	0	0	0	0	1	0	0	0	0	0	0	0	0	0	0	0	0	0	0	0	0	0	0	0	0	0	0	0
Arcobacter lanthieri	Chloramphenicol	30	2	0	0	0	0	0	0	1	0	2	1	1	1	0	0	0	0	1	0	0	0	0	0	0	0	0	0	0	0	0	0	0	0	0	0	0	0	0	0	0	0	0	0	0	0	0	0
Arcobacter lanthieri	Erythromycin	15	0	0	0	0	0	0	0	0	0	3	1	0	3	0	0	0	1	0	0	0	0	0	0	1	0	0	0	0	0	0	0	0	0	0	0	0	0	0	0	0	0	0	0	0	0	0	0
Arcobacter lanthieri	Kanamycin	30	0	0	0	0	0	0	0	0	0	0	0	0	0	0	2	0	0	1	2	3	0	0	0	0	0	0	0	1	0	0	0	0	0	0	0	0	0	0	0	0	0	0	0	0	0	0	0
Arcobacter lanthieri	Penicillin G	10	9	0	0	0	0	0	0	0	0	0	0	0	0	0	0	0	0	0	0	0	0	0	0	0	0	0	0	0	0	0	0	0	0	0	0	0	0	0	0	0	0	0	0	0	0	0	0
Legend	Species	Number from farm animals	Number from humans
	Arcobacter butzleri	121	23
	Arcobacter cryaerophilus	2
	Arcobacter lanthieri	8	1
[truncated: 6 more columns]
